# Supplementary material for: Loss of luminal lineage drives resistance to next-generation ERα antagonists in pretreated ER+ HER2− locally-advanced or metastatic breast cancer
Source: Nat Commun. 2026 Apr 1;17:4675. doi: 10.1038/s41467-026-71233-1 (PMC13201648; doi:10.1038/s41467-026-71233-1)
Supplement: Supplementary file 4 — Source Data [file 41467_2026_71233_MOESM4_ESM.xlsx]

## Sheet: Fig. 1
Panel A (PFS)			Panel A (RECIST)				Panel C				Panel D (Ki67 % Positivity)			Panel D (ER H-score)			Panel D (PR H-score)			Panel D (ER activity)			Panel E					Panel F			Panel G				Panel H
PFS months	Censor			NR	Resp		Geneset	NES	P-value		NR	Resp		NR	Resp		NR	Resp		NR	Resp		ESR1 status	Treatment	ER activity	Luminal TF		NR	Resp			Lum-Low	Lum-High		Lum	PFS	Censor
1.90164	0		PD	38	0		Allograft rejection	2.42966	8.42391e-15		42.0206	28.6236		175	195		0	1		-0.562805	0.0150488		NMD	Combo	-0.638969	-0.58128		0.247753	0.334701		Basal	0	0		High	1.90164	0
1.80328	1		SD	0	78		Epithelial mesenchymal transition	2.41289	6.74964e-15		42.626	38.3286		170	300		155	284		-0.231037	0.402884		NMD	Gired	-0.562805	0.247753		-0.146831	0.355957		Her2	3	0		High	0.032787	0
0.0327869	0		PR	0	37		Coagulation	2.18345	8.17632e-09		33.6114	1.4588		255	245		0.5	155		-0.09585	-0.176417		NMD	Gired	-0.231037	-0.146831		0.3263	0.186276		LumA	10	7		High	8.98361	1
8.98361	1		CR	0	6		Kras signaling up	2.18263	4.17512e-10		38.1543	6.8493		186	260		0	150		-0.226569	0.301241		NMD	Gired	-0.09585	0.3263		-0.0701444	0.550947		LumB	21	14		High	6.39344	1
1.70492	1						Estrogen response early	-2.44082	1.24766e-14		21.206	52.4175		0	280		0	0		-0.91504	-0.229519		NMD	Gired	-0.226569	-0.0701444		-0.102943	0.0739173						High	22.9508	1
6.39344	1						Myc targets v2	-2.53766	1.34571e-10		12.294	19.5042		175	265		0	150		-0.679934	-0.269202		NMD	Gired	-0.91504	-0.102943		0.091683	0.470891						High	9.34426	1
22.9508	1						Estrogen response late	-2.56362	9.72602e-17		43.5456	26.6583		280	277		235	0		-0.246698	-0.47499		NMD	Gired	-0.679934	0.091683		0.136506	0.256762						High	24.7541	0
0.0327869	0						Mitotic spindle	-2.64186	4.34896e-19		7.7348	34.796		180	205		0.5	110		-0.55752	-0.0873164		Mutant	Gired	-0.246698	0.136506		0.223428	0.207186						High	12.9508	1
5.60656	1						Myc targets v1	-2.94646	1.0534e-28		36.1896	6.7212		265	205		0	210		-0.419158	0.290292		NMD	Gired	-0.55752	0.223428		0.0419503	0.277332						High	15.5738	0
9.34426	1						G2m checkpoint	-3.58613	1e-50		47.738	10.6867		130	265		170	55		0.0968973	-0.302092		NMD	Gired	-0.419158	0.0419503		0.321206	0.0674507						High	16.3934	0
24.7541	0						E2f targets	-3.74819	1e-50		27.8926	5.7594		155	270		0	70		-0.302065	-0.259277		Mutant	Gired	0.0968973	0.321206		-0.532859	0.523043						High	5.57377	1
7.83607	1										41.4343	19.8872		150	265		0	85		-0.475626	-0.466269		NMD	Gired	-0.302065	-0.532859		-0.277748	0.198233						High	10.0328	1
18.1311	1										32.6459	25.2621		260	265		155	250		0.0533549	-0.00257558		NMD	Gired	-0.475626	-0.277748		0.325568	0.27773						High	1.73771	1
12.9508	1										13.9648	14.7277		2	260		0	185		-0.708015	0.532687		Mutant	Gired	0.0533549	0.325568		-0.651271	0.713282						High	1.67213	1
16.4262	1										17.9621	17.8854		150	265		4	1		-0.707707	-0.659207		NMD	Gired	-0.708015	-0.651271		0.0369842	-0.0718437						High	19.082	0
13.6066	1										45.6433	42.6007		240	260		0	260		-0.419836	0.527377		NMD	Gired	-0.707707	0.0369842		0.35074	0.822039						High	32.918	0
5.5082	1										54.2005	45.6767		240	265		2	195		-0.765237	0.127457		NMD	Gired	-0.419836	0.35074		0.255933	0.563826						High	3.47541	1
5.11475	1										29.3844	37.3832		220	265		12	20		0.423367	-0.0731856		NMD	Gired	-0.765237	0.255933		0.414016	0.11228						High	30.1967	1
15.5738	0										NA	16.9516		80	255		1	5		-0.548012	-0.23785		Mutant	Gired	0.423367	0.414016		-0.448812	0.427853						High	1.67213	1
16.3934	0																						NMD	Gired	-0.548012	-0.448812									High	27.5082	0
0.0327869	0																						NMD	Gired	0.0150488	0.334701									High	27.5082	0
5.57377	1																						Mutant	Gired	0.402884	0.355957									High	23.9016	0
10.0328	1																						NMD	Gired	-0.176417	0.186276									High	1.86885	1
24.5902	1																						NMD	Gired	0.301241	0.550947									High	1.90164	1
1.31148	1																						NMD	Gired	-0.229519	0.0739173									High	1.80328	1
1.7377	1																						NMD	Gired	-0.269202	0.470891									High	19.2459	0
15.541	1																						NMD	Gired	-0.47499	0.256762									High	10.918	1
1.67213	1																						NMD	Gired	-0.0873164	0.207186									High	16.3279	0
1.67213	1																						Mutant	Gired	0.290292	0.277332									Low	1.80328	1
1.7377	1																						NMD	Gired	-0.302092	0.0674507									Low	1.70492	1
19.082	0																						Mutant	Gired	-0.259277	0.523043									Low	0.032787	0
0.0327869	0																						NMD	Gired	-0.466269	0.198233									Low	5.60656	1
13.6066	1																						Mutant	Gired	-0.00257558	0.27773									Low	7.83607	1
32.918	0																						Mutant	Gired	0.532687	0.713282									Low	18.1312	1
27.3443	1																						NMD	Gired	-0.659207	-0.0718437									Low	16.4262	1
3.47541	1																						Mutant	Gired	0.527377	0.822039									Low	13.6066	1
30.1967	1																						Mutant	Gired	0.127457	0.563826									Low	5.5082	1
7.2459	1																						Mutant	Gired	-0.0731856	0.11228									Low	5.11475	1
1.67213	1																						NMD	Gired	-0.23785	0.427853									Low	0.032787	0
9.27869	1																						Mutant	Combo	0.190581	0.348833									Low	24.5902	1
1.77049	1																						NMD	Combo	0.206216	0.799705									Low	1.31147	1
7.57377	1																						NMD	Combo	-0.605455	-0.539934									Low	15.541	1
27.5082	0																						NMD	Combo	0.836061	0.500315									Low	1.67213	1
27.5082	0																						NMD	Combo	-0.439009	-0.01366									Low	1.73771	1
1.34426	1																						NMD	Combo	-0.839053	0.0822143									Low	0.032787	0
23.9016	0																						NMD	Combo	-0.915458	0.0753275									Low	13.6066	1
1.63934	1																						NMD	Combo	-0.514525	0.13056									Low	27.3443	1
1.86885	1																						NMD	Combo	-0.224032	0.231122									Low	7.2459	1
1.90164	1																						NMD	Combo	-0.410114	0.499529									Low	9.27869	1
1.80328	1																						NMD	Combo	-0.783982	-0.587104									Low	1.77049	1
19.2459	0																						NMD	Combo	-0.560444	-0.193703									Low	7.57377	1
1.86885	1																						NMD	Combo	-0.800516	-0.460394									Low	1.34426	1
10.918	1																						NMD	Combo	0.309449	0.716798									Low	1.63934	1
5.57377	1																						NMD	Combo	0.777578	0.512198									Low	1.86885	1
16.3279	0																						NMD	Combo	-0.128935	0.411624									Low	5.57377	1

## Sheet: Fig. 2
Panel A (MAPK)			Panel A (TEAD)			Panel A (Wnt)			Panel A (IL2/STAT5)			Panel B				Panel D (NR-genes)				Panel D (Resp-genes)				Panel E					Panel F (NR-genes)					Panel F (Resp-genes)
NR	Resp		NR	Resp		NR	Resp		NR	Resp		Mutation	NR	Resp		NR	Resp-Gired	Resp-Combo		NR	Resp-Gired	Resp-Combo		Response	Treatment	NR score	Resp score		TF	P-value	FDR	Odds Ratio		TF	P-value	FDR	Odds Ratio
-0.131341	-0.362879		0.688016	-0.0895437		0.035087	0.135915		-0.107725	-0.329793		PIK3CA	41.1765	25.8065		0.147518	-0.27154	-0.0131561		-0.211101	0.210181	-0.0938958		NR	Combo	0.282058	-0.334321		KDM5B	4.576e-12	1.4e-09	1.687		ESR1	2.427e-06	0.000676	2.912
0.399629	-0.151084		0.524311	0.480066		0.254931	0.206548		0.185867	-0.162162		TP53	35.2941	20.9677		0.180269	-0.166534	-0.365985		-0.322152	0.0794078	0.0610814		NR	Gired	0.147518	-0.211101		FOXM1	2.824e-08	2.26e-06	1.713		E2F4	4.404e-06	0.000676	1.428
-0.109226	0.186873		0.414133	-0.292979		0.173083	0.0523502		0.0977685	-0.35523		CDH1	29.4118	8.06452		0.0997546	-0.17609	0.172704		-0.026492	-0.0400546	-0.27809		NR	Gired	0.180269	-0.322152		E2F4	2.842e-08	2.26e-06	2.079		EOMES	9.157e-06	0.000718	1.736
-0.0885813	-0.215099		-0.632856	-0.25971		0.0099161	0.0317421		-0.023569	0.0180392		ESR1	29.4118	38.7097		0.221413	-0.274728	-0.150252		-0.476974	0.209917	0.0277536		NR	Gired	0.0997546	-0.026492		SOX2	2.949e-08	2.26e-06	1.633		FOXP1	9.351e-06	0.000718	1.368
-0.0257901	0.045932		0.894115	0.947437		0.203594	-0.00765027		-0.26164	-0.0059591		PTEN	23.5294	6.45161		0.138478	0.0357355	0.00238265		-0.320503	-0.0837878	-0.174131		NR	Gired	0.221413	-0.476974		E2F1	1.011e-07	6.21e-06	1.904		DACH1	1.746e-05	0.00107	1.532
-0.163437	0.0208939		0.393237	-0.154246		0.211651	-0.063311		-0.158571	-0.347911		ERBB2	11.7647	3.22581		0.178817	-0.146961	0.033166		-0.221466	0.0816911	-0.100771		NR	Gired	0.138478	-0.320503		TEAD4	4.908e-07	2.51e-05	1.624		CREB1	6.602e-05	0.00338	1.409
-0.181799	-0.110887		-0.26981	0.0921307		0.126308	0.00866658		-0.895685	-0.0707289		AKT1	5.88235	4.83871		0.0884717	-0.291117	-0.0684563		-0.732691	0.233263	-0.137782		NR	Gired	0.178817	-0.221466		TCF4	1.811e-06	7.94e-05	2.305		CREM	0.0001191	0.00523	1.267
0.0228661	-0.222366		1.13562	-0.150958		0.338305	0.00622249		0.052553	-0.248555		BRCA1	5.88235	1.6129		0.299609	-0.20316	0.093097		-0.293691	0.175359	-0.119516		NR	Gired	0.0884717	-0.732691		SOX17	8.211e-06	0.000315	1.6		TFAP2C	0.0003343	0.0128	1.502
0.137664	-0.0366301		0.145733	0.803437		-0.044291	-0.0896056		0.121989	-0.335607		KRAS	5.88235	1.6129		0.0344698	-0.212037	-0.1711		-0.158919	0.225334	-0.00959153		NR	Gired	0.299609	-0.293691		ZNF217	9.545e-06	0.000326	1.625		ZFX	0.0009125	0.0311	1.297
-0.0440238	-0.324282		-0.0955848	0.122659		-0.0673524	-0.0173837		-0.273132	-0.08004		NF1	5.88235	6.45161		0.11092	-0.119524	-0.108665		-0.100841	-0.0021371	0.00245814		NR	Gired	0.0344698	-0.158919		MYC	1.126e-05	0.000346	1.411		SPI1	0.001055	0.0324	1.365
0.444361	-0.551818		0.274161	-0.891682		-0.165197	-0.163165		-0.0521566	-0.0147254						0.0744395	-0.370563	-0.170412		-0.198165	0.201071	-0.2693		NR	Gired	0.11092	-0.100841
0.299726	-0.212948		0.618305	-0.202498		0.00579156	-0.120943		0.165919	-0.369527						0.149819	-0.380518	-0.0903086		-0.186468	0.270987	-0.0789314		NR	Gired	0.0744395	-0.198165
-0.182012	-0.605675		0.177179	0.515898		0.0449202	0.155832		-0.281029	-0.647233						0.0585754	-0.447643	-0.0723313		-0.0751433	0.242285	-0.0342803		NR	Gired	0.149819	-0.186468
-0.322237	-0.631405		0.759234	-0.474668		-0.0331351	0.0876499		0.525917	-0.49342						-0.00569066	-0.42337	-0.321469		-0.168842	0.281426	0.296605		NR	Gired	0.0585754	-0.0751433
-0.18036	-0.421926		0.309028	-0.519862		0.0588769	0.0767706		0.221535	-0.250063						0.0651856	-0.365629	-0.231436		-0.181209	0.210165	0.211484		NR	Gired	-0.00569066	-0.168842
-0.32462	-0.424733		0.258965	-0.353288		0.11478	-0.140975		0.486869	0.139615						0.0744398	-0.529795	-0.279724		-0.180422	0.397901	0.138123		NR	Gired	0.0651856	-0.181209
0.0245695	-0.240579		0.10866	0.482142		0.303968	0.143055		0.409101	-0.214048						0.146721	-0.216455			-0.315764	0.152325			NR	Gired	0.0744398	-0.180422
-0.125974	-0.206087		0.736169	0.44973		0.336188	-0.142518		0.0931567	0.191857						0.157166	-0.240673			-0.0493746	0.11592			NR	Gired	0.146721	-0.315764
-0.0115469	-0.466513		0.790054	-0.145696		0.224663	0.0746848		-0.12638	0.10833						0.172759	-0.38918			-0.251991	0.34426			NR	Gired	0.157166	-0.0493746
																								NR	Gired	0.172759	-0.251991
																								Resp	Gired	-0.27154	0.210181
																								Resp	Gired	-0.166534	0.0794078
																								Resp	Gired	-0.17609	-0.0400546
																								Resp	Gired	-0.274728	0.209917
																								Resp	Gired	0.0357355	-0.0837878
																								Resp	Gired	-0.146961	0.0816911
																								Resp	Gired	-0.291117	0.233263
																								Resp	Gired	-0.20316	0.175359
																								Resp	Gired	-0.212037	0.225334
																								Resp	Gired	-0.119524	-0.0021371
																								Resp	Gired	-0.370563	0.201071
																								Resp	Gired	-0.380518	0.270987
																								Resp	Gired	-0.447643	0.242285
																								Resp	Gired	-0.42337	0.281426
																								Resp	Gired	-0.365629	0.210165
																								Resp	Gired	-0.529795	0.397901
																								Resp	Gired	-0.216455	0.152325
																								Resp	Gired	-0.240673	0.11592
																								Resp	Gired	-0.38918	0.34426
																								Resp	Combo	-0.0131561	-0.0938958
																								Resp	Combo	-0.365985	0.0610814
																								Resp	Combo	0.172704	-0.27809
																								Resp	Combo	-0.150252	0.0277536
																								Resp	Combo	0.00238265	-0.174131
																								Resp	Combo	0.033166	-0.100771
																								Resp	Combo	-0.0684563	-0.137782
																								Resp	Combo	0.093097	-0.119516
																								Resp	Combo	-0.1711	-0.00959153
																								Resp	Combo	-0.108665	0.00245814
																								Resp	Combo	-0.170412	-0.2693
																								Resp	Combo	-0.0903086	-0.0789314
																								Resp	Combo	-0.0723313	-0.0342803
																								Resp	Combo	-0.321469	0.296605
																								Resp	Combo	-0.231436	0.211484
																								Resp	Combo	-0.279724	0.138123

## Sheet: Fig. 3
Panel A (Raw, unedited Western blots)								Panel B (Giredestrant)										Panel B (Fulvestrant)										Panel B (Tamoxifen)										Panel C							Panel D
MCF7: ER Western blot								Concentration	Parental replicates - MCF7				GiredR replicates - MCF7					Concentration	Parental replicates - MCF7				GiredR replicates - MCF7					Concentration	Parental replicates - MCF7				GiredR replicates - MCF7					ER activity							MAPK
								2.56e-12	100.317	95.0373	103.368	101.277	92.8832	94.4802	106.416	106.22		2.56e-12	95.228	98.6486	104.71	101.413	102.596	95.085	102.795	99.5234		2.56e-12	94.9206	99.8572	102.878	102.344	98.7325	100.471	100.181	100.616		MCF7 Parental	MCF7 2 month	MCF7 GiredR	T47D Parental	T47D 2 month	T47D GiredR		MCF7 Parental	MCF7 2 month	MCF7 GiredR	T47D Parental	T47D 2 month
								2.56e-11	94.3345	96.8201	98.3286	97.5058	99.6638	103.054	103.755	106.528		2.56e-11	96.0964	97.9751	95.9901	101.236	99.7511	99.6372	96.3369	106.437		2.56e-11	98.0152	100.797	100.834	106.765	99.6306	101.977	104.614	107.569		0.58617	-0.452268	-0.44398	1.22177	-0.293849	-0.637201		-0.229121	0.220092	1.11541	-0.404537	-0.491889
								1.28e-10	70.0609	72.2208	73.9522	76.0093	96.3575	99.944	101.065	102.101		1.28e-10	94.4659	88.2449	95.0685	92.3568	101.373	98.9829	101.686	104.502		1.28e-10	99.7651	99.0836	97.8678	99.3967	95.5747	96.3859	101.803	101.485		0.645922	-0.524655	-0.39609	1.18604	-0.268225	-0.623635		-0.257498	0.264129	1.04659	-0.151646	-0.591106
								6.4e-10	35.7761	35.3133	37.4904	36.3761	102.354	97.5904	104.259	104.567		6.4e-10	66.9059	67.4199	66.4806	70.0075	97.6456	103.393	99.2674	107.262		6.4e-10	97.1679	99.9309	95.4179	96.5047	104.498	100.645	101.688	108.322
								3.2e-09	29.1077	30.1877	28.7135	29.5534	98.4309	98.7391	102.101	108.742		3.2e-09	31.8844	31.8135	36.6875	34.9506	99.4096	101.344	100.405	108.429		3.2e-09	80.5342	78.7658	78.5079	77.7896	100.992	103.86	104.73	103.397		Luminal TF							TEAD
								1.6e-08	27.8906	29.622	26.9992	30.6334	102.213	100.56	104.007	101.289		1.6e-08	28.8892	26.3725	28.0739	26.3016	99.5803	104.673	100.975	108.685		1.6e-08	68.7819	74.0134	67.0136	69.6477	109.133	115.188	107.424	109.365		MCF7 Parental	MCF7 2 month	MCF7 GiredR	T47D Parental	T47D 2 month	T47D GiredR		MCF7 Parental	MCF7 2 month	MCF7 GiredR	T47D Parental	T47D 2 month
								8e-08	26.9821	26.6564	27.4621	27.9249	98.9913	102.718	107.817	101.849		8e-08	28.9424	26.0712	25.3977	27.7017	103.649	101.714	106.124	107.006		8e-08	63.2927	67.1978	67.9715	67.4373	128.138	131.296	131.093	141.638		-0.00690293	0.0821059	-0.231179	0.149256	0.371901	-0.303728		-0.604273	0.327391	-0.131302	-0.166395	-0.205393
								4e-07	28.4906	26.6049	29.1934	25.045	95.1527	99.1314	103.474	98.3189		4e-07	25.5926	25.0078	25.6104	27.3827	97.418	103.677	101.8	100.718		4e-07	61.948	60.5664	56.2929	56.0718	125.878	123.387	127.819	121.822		0.0980988	-0.0430922	-0.323895	0.17592	0.387668	-0.356154		-0.375487	-0.0570128	-0.251876	-0.0011127	0.040145
								2e-06	27.0678	27.1535	30.8906	30.4448	93.5556	89.745	102.157	97.114		2e-06	23.8912	22.9164	24.4229	25.8585	94.772	97.1335	97.3896	92.439		2e-06	57.2692	55.7219	51.8351	49.901	118.114	112.697	118.578	123.184
								1e-05	17.1595	16.0967	16.2338	17.6566	81.6755	78.3132	86.9151	87.0832		1e-05	16.2169	12.8672	14.3914	13.9129	78.1563	78.1848	74.6283	72.9497		1e-05	13.2443	13.889	12.6733	12.1943	36.4163	33.693	34.3594	38.4732									Wnt
																																													MCF7 Parental	MCF7 2 month	MCF7 GiredR	T47D Parental	T47D 2 month
								Concentration	Parental replicates - T47D				GiredR replicates - T47D					Concentration	Parental replicates - T47D				GiredR replicates - T47D					Concentration	Parental replicates - T47D				GiredR replicates - T47D												-0.250703	0.235961	0.0551569	-0.507808	-0.0824887
								2.56e-12	97.1224	98.6623	103.266	100.949	98.758	97.4488	101.645	102.148		2.56e-12	99.0356	97.7126	100.104	103.148	97.5789	98.4226	101.467	102.531		2.56e-12	95.4164	98.1802	102.326	104.078	100	98.1672	107.111	94.7214									-0.133226	0.0911712	-0.0915342	-0.252999	-0.0500059
								2.56e-11	98.5534	99.9844	101.555	103.142	95.4347	99.0265	103.793	102.786		2.56e-11	97.872	98.4777	100.024	104.009	104.072	93.0668	112.693	109.098		2.56e-11	99.3211	98.8872	103.049	104.913	102.346	102.676	102.859	99.1936
								1.28e-10	96.0336	99.1445	102.193	100.109	91.4737	94.1591	95.4683	97.2474		1.28e-10	98.2864	100.422	101.459	102.861	99.7799	86.6838	108.07	99.0829		1.28e-10	94.4523	97.8588	98.5177	100.864	98.2405	96.9941	97.2874	91.8255									IL2/STAT5
MCF7: Actin Western blot								6.4e-10	82.7034	85.2232	87.292	87.3853	92.0779	97.8852	102.148	104.565		6.4e-10	99.1313	99.7211	102.016	106.033	95.5246	98.8261	108.474	98.1658		6.4e-10	96.0913	96.9911	98.2445	101.217	95.3812	92.7419	105.279	95.5645									MCF7 Parental	MCF7 2 month	MCF7 GiredR	T47D Parental	T47D 2 month
								3.2e-09	62.2492	60.1182	61.9225	65.7023	101.041	95.5019	109.466	105.136		3.2e-09	85.9807	81.2146	92.6755	87.0646	100.514	94.6075	107.447	103.522		3.2e-09	88.6032	88.2497	86.0483	86.8678	101.98	92.1188	108.321	100.477									0.975117	0.139645	0.486413	-0.59427	-0.505106
								1.6e-08	56.1829	55.3274	59.1383	59.7449	96.8446	89.191	94.8976	100.168		1.6e-08	58.6116	60.3013	64.6689	62.4213	105.576	96.8452	101.394	101.797		1.6e-08	69.2564	74.3824	73.9967	75.7321	99.5968	99.7801	96.8842	97.0308									0.525177	0.143558	0.447993	-0.65383	-0.795262
								8e-08	54.4719	56.1829	57.1629	57.3495	94.5955	92.4471	101.209	96.0725		8e-08	55.4874	53.2079	55.8221	56.3322	105.613	97.799	106.126	109.024		8e-08	68.2923	72.9683	71.9078	70.3652	101.613	98.0572	99.9267	102.199
								4e-07	49.93	50.0389	55.6696	56.1518	95.1997	88.0497	100.571	99.6308		4e-07	54.4672	52.6341	53.2079	55.057	103.888	91.0492	103.045	96.9919		4e-07	67.1996	61.5595	65.6891	65.191	104.142	99.3402	105.755	94.1715
								2e-06	47.6902	49.3234	53.4142	53.5853	80.094	83.1487	85.3307	91.4737		2e-06	51.6139	52.7935	54.3397	50.4503	90.2054	82.7219	96.515	91.2326		2e-06	63.9859	65.191	62.2826	61.9612	96.8842	89.6994	89.5894	82.2214
								1e-05	30.8135	32.1823	35.7754	33.1933	51.2588	51.3931	55.9584	47.197		1e-05	36.6462	35.1478	36.6781	36.7737	72.6339	62.8026	73.4043	60.6016		1e-05	8.06653	7.95404	9.86623	11.9552	14.9193	9.23754	19.1349	11.2537
T47D: ER Western blot
T47D: Actin Western blot
[truncated: 1 more columns]

## Sheet: Fig. 4
Panel D (GiredR depleted)				Panel D (GiredR enriched)				Panel E (FOXA1 associated)				Panel E (FOXM1 associated)				Panel H (FOXA1-TEAD)							Panel H (FOXA1-MEF2)							Panel H (FOXA1-STAT)							Panel I (Cobimetinib)										Panel I (GNE-7883)
Motif	Adj. P-value	Enrichment score		Motif	Adj. P-value	Enrichment score		Motif	Adj. P-value	Enrichment score		Motif	Adj. P-value	Enrichment score		MCF7 Parental	MCF7 2 month	MCF7 GiredR	T47D Parental	T47D 2 month	T47D GiredR		MCF7 Parental	MCF7 2 month	MCF7 GiredR	T47D Parental	T47D 2 month	T47D GiredR		MCF7 Parental	MCF7 2 month	MCF7 GiredR	T47D Parental	T47D 2 month	T47D GiredR		Concentration	Parental replicates - MCF7				GiredR replicates - MCF7					Concentration	Parental replicates - MCF7
ESR1	1.24e-274	15.1		FOXA1	1.35e-305	18.59		ELF3	3.94e-10	16.02		CDX1	3.73e-09	15.9		-0.167611	1.20555	1.01255	-1.26275	-1.11842	0.330673		-1.04197	-0.799893	-0.876108	0.308937	1.25017	1.15887		-0.53603	1.41217	0.997293	-1.24248	-0.792484	0.161533		4e-11	100	102.506	95.8388	104.495	101.899	86.7075	102.264	109.129		4e-11	101.168	100.771
ESR2	3.98e-253	15.03		FOXA3	1.96e-305	16.19		CDX1	4.06e-10	17.55		SRY	9e-06	14.53		-1.28008	-0.63588	-0.103291	-0.503372	1.30651	1.21611		0.418104	-0.433102	-0.16928	1.59347	0.17864	-1.58783		-1.28277	1.09467	1.29216	-0.858447	0.0728715	-0.318483		1.5241e-09	99.9167	97.4044	99.3154	104.846	91.8052	117.144	96.7471	119.968		1.5241e-09	97.18	93.2054
RARG	3.53e-204	13.6		FOXA2	6.58e-305	17.62		EHF	3.1e-06	13.29		ELF3	2.35e-05	8.03		-1.04197	-0.799893	-0.876108	0.308937	1.25017	1.15887		-0.16969	1.37797	0.297525	-0.9848	0.186609	-0.707611		-1.67817	0.102127	0.0327597	-0.598009	1.16357	0.977727		4.44247e-09	96.9282	92.4277	95.9221	97.7974	87.8381	84.8594	99.5227	106.353		4.44247e-09
RXRB	1.45e-43	15.44		FOXM1	6.79e-305	21.05		TEAD1	0.000887	12.64		SOX5	3.13e-05	11.25		-1.67817	0.102127	0.0327597	-0.598009	1.16357	0.977727		-1.33065	-0.577019	-0.865127	0.868157	0.762926	1.14171		0.418104	-0.433102	-0.16928	1.59347	0.17864	-1.58783		1.3e-08	91.4216	90.1655	88.1831	98.4939	87.1543	82.016	97.0856	110.713		1.3e-08	105.806	103.737
RORA	6.53e-32	13.7		FOXK1	7.2e-305	17.26		HXC9	0.00106	9		EHF	5.69e-05	8.52		-0.620027	1.09362	1.12425	-1.53402	-0.415344	0.35152		-2.03923	0.0882465	0.431029	0.921681	0.288076	0.310194		-0.16969	1.37797	0.297525	-0.9848	0.186609	-0.707611		4e-08	89.1654	88.7487	84.2243	93.9338	68.903	57.5568	73.3507	80.7907		4e-08	102.091	103.373
NFIC	2.6e-28	11.81		FOXJ2	2.79e-276	15.38		TEAD4	0.00115	12.6		STA5B	7.7e-05	10.82		-0.671799	0.0882389	-0.671799	-0.671799	1.54435	0.382808		-0.962009	-0.516292	-0.709404	-0.131944	0.424577	1.89507		-0.601796	1.14604	1.1581	-0.954157	-1.1736	0.425411		1.2e-07	76.1341	72.2943	72.7229	92.0169	26.4699	27.9999	29.9496			1.2e-07
SALL4	3.8e-25	12.33		SRY	4.91e-239	15.2		SMCA1	0.00621	12.22		SMCA1	0.000147	13.22		-1.33065	-0.577019	-0.865127	0.868157	0.762926	1.14171		-1.07108	0.789733	1.24505	-0.428728	0.215526	-0.750496		-0.185026	-0.811416	-0.0189978	1.90845	-0.865419	-0.027595		3.7e-07	75.0327	72.5205	76.6103	83.3254	14.7175	14.4671	11.881	33.0366		3.7e-07	85.5229	83.194
SRBP2	5.03e-25	11.91		CDX1	7.72e-229	13.69		SOX5	0.00639	10.24		TEAD1	0.000159	12.53		-0.288675	-0.288675	-0.288675	1.44338	-0.288675	-0.288675		0.485965	1.45075	0.709479	-0.941361	-0.515923	-1.18891		-0.881785	0.976443	1.43911	-1.06437	-0.589196	0.119795		1.11e-06	66.121	65.984	60.8346	72.0919		14.1421	12.8965	12.1247		1.11e-06	83.9486	86.7783
COT2	7.51e-22	10.84		TEAD4	9.27e-205	13.81		MEF2B	0.00698	9.68		TEAD4	0.000389	11.65		1.37637	-1.00101	-1.00123	1.1802	-0.25844	-0.295885		0.0555897	0.901836	1.55423	-1.03291	-0.575077	-0.903668		-0.646988	-0.646988	-0.646988	-0.646988	1.68606	0.901894		3.33e-06	51.8038	51.1966	56.5901		7.98836	11.3733	9.00383	10.5406		3.33e-06	86.3295	81.0083
NFIA	9.79e-22	9.08		FOXP2	2.18e-204	13.85		STA5B	0.00954	9.3		PIT1	0.000693	9.84		-0.879138	0.860986	0.867678	-1.44271	0.617497	-0.0243148		-0.869856	-0.466632	-0.496714	-0.804259	1.1291	1.50836		0.0555897	0.901836	1.55423	-1.03291	-0.575077	-0.903668		1e-05	73.7231	72.4372	73.2825		8.86166	9.77558	9.05121	11.8674		1e-05	68.3623	60.5367
								SRY	0.00969	11.99		ZN394	0.000841	12.46		0.372053	-1.18423	-0.689777	1.16232	-0.838675	1.1783		0.220399	0.791592	0.926425	-1.54512	-1.05122	0.657918		-0.789273	-1.04789	-0.983013	0.640275	1.19695	0.982955
								MEF2D	0.0128	6.78		GATA3	0.0018	8.97		-0.646988	-0.646988	-0.646988	-0.646988	1.68606	0.901894		1.81956	0.232303	0.208647	-0.288272	-0.923909	-1.04833		0.220399	0.791592	0.926425	-1.54512	-1.05122	0.657918		Concentration	Parental replicates - T47D				GiredR replicates - T47D					Concentration	Parental replicates - T47D
																-1.70938	-0.0667812	0.242975	1.56728	-0.011563	-0.0225383		0.304228	1.17003	1.21771	-0.600453	-1.09241	-0.999113		-0.879065	0.653615	0.571939	0.32751	-1.6643	0.990297		4e-11	97.6667	102.908	96.3699	103.055	102.817	94.5159	97.3913	105.275		4e-11	102.409	101.504
																-0.341431	-0.0488776	1.07192	-0.369176	-1.01311	0.700669		-0.0732184	1.16769	1.12375	-1.55041	-0.660252	-0.00756758		-0.432898	-0.675591	-0.437166	-0.185735	2.10939	-0.377996		1.5241e-09	100.524	98.4121	96.0127	101.456	112.696	97.7623	101.38	99.4783		1.5241e-09	97.0942	105.325
																1.09491	1.15609	-0.635533	-0.409971	-0.573034	-0.632465		-0.3212	0.838194	1.33062	-1.68985	-0.00394848	-0.153806		1.81956	0.232303	0.208647	-0.288272	-0.923909	-1.04833		4.44247e-09	101.239	95.873	95.2362	99.9806	103.838	84.5449	94.2377	100.638		4.44247e-09	96.2202	102.377
																0.220399	0.791592	0.926425	-1.54512	-1.05122	0.657918		-0.317982	-0.901702	-0.901702	-0.113069	0.88093	1.35353		0.502107	1.41105	0.814319	-0.884142	-1.0937	-0.749639		1.3e-08	92.8369	97.0998	99.5147	99.3594	96.3246	95.8609	94.7478	91.7333		1.3e-08	94.0433	95.4099
																-1.04955	-0.888648	-0.604643	0.134486	1.58974	0.818617		-1.70986	-0.376243	-0.20446	0.209654	1.3382	0.742707		-1.04449	-0.0777295	0.677707	-1.44183	1.13308	0.753262		4e-08	97.2473	94.4598	98.777	103.11	89.7855	87.6058	72.0696	90.8058		4e-08	102.044	93.233
																-1.04449	-0.0777295	0.677707	-1.44183	1.13308	0.753262		-0.823232	0.618511	1.67205	-0.121669	-0.823232	-0.522427		-0.499042	-0.946348	-1.01219	1.01303	0.184085	1.26047		1.2e-07	99.0721	94.9412	100.843	106.495	66.5044	76.1971	77.0783	84.7304		1.2e-07	94.2976	93.3919
																-1.0154	0.678634	0.595213	-1.54329	1.10686	0.177979		0.258371	0.431118	0.900782	-0.53009	-0.53009	-0.53009		0.340762	1.7879	-0.532165	-0.532165	-0.532165	-0.532165		3.7e-07	91.1209	85.0875	95.1897	102.155	68.1739	55.2348	74.342	63.9536		3.7e-07	91.779	92.3908
																-1.50394	-0.0612202	0.276406	1.00779	-0.859878	1.14085		-0.288675	-0.288675	1.44338	-0.288675	-0.288675	-0.288675		-0.551225	1.55625	1.11584	-0.706954	-0.706954	-0.706954		1.11e-06	81.0653	86.6172	95.7565	92.7127	52.4986	59.2696	60.1507	51.4783		1.11e-06	83.0397	96.1805
																-0.651054	-0.587704	-0.698033	-0.621077	0.751852	1.80602		-0.288675	-0.288675	-0.288675	-0.288675	-0.288675	1.44338		-0.289709	-1.23797	-1.10918	0.732072	1.27771	0.627083		3.33e-06	70.179	69.4258	71.6698	87.945	50.087	48.6493	50.5971	57.1362		3.33e-06	75.9529	85.2404
																-0.911578	0.785887	0.307903	-1.46848	0.0102873	1.27598		0.305874	0.00280753	-1.34898	0.0604109	1.15	-0.170121		-1.2485	0.325728	0.169031	1.7402	-0.689764	-0.296695		1e-05	96.1603	94.4831	95.5857		51.3855	47.7681	42.2493	43.3623		1e-05	83.4926	73.9349
																0.650527	1.06723	1.11907	-0.945609	-0.945609	-0.945609		-0.427866	0.900227	0.811237	-0.427866	-0.427866	-0.427866		-0.317982	-0.901702	-0.901702	-0.113069	0.88093	1.35353
																-0.288313	-0.081597	-1.16243	0.311826	0.780268	0.440242		-0.427883	2.13941	-0.427883	-0.427883	-0.427883	-0.427883		0.258371	0.431118	0.900782	-0.53009	-0.53009	-0.53009
																-0.421174	-0.421174	1.05351	-0.421174	-0.421174	0.631184		-0.427992	-0.427992	-0.427992	-0.427992	-0.427992	2.13996		0.382541	0.552715	-0.660524	0.338314	-0.660524	0.0474769
																-0.580752	1.48978	1.02316	-1.14023	-0.744431	-0.0475268		-0.851251	0.757962	0.67823	-0.445145	-1.37976	1.23996		0.870894	-0.19237	-1.13116	1.56971	-0.519054	-0.598018
																-0.851251	0.757962	0.67823	-0.445145	-1.37976	1.23996		0.0759667	0.979102	0.02191	-1.96846	0.174859	0.716625		-0.876389	-0.245536	1.30925	-0.24244	0.331115	-0.276004
																0.0750594	1.07194	0.56651	-1.71026	-0.723066	0.719814		-0.288675	-0.288675	-0.288675	-0.288675	1.44338	-0.288675		-0.269584	1.18333	1.35318	-0.953525	-0.222597	-1.09081
																-0.92907	-0.842365	-0.648423	-0.188128	1.48385	1.12414		1.61013	-0.179474	0.725063	-1.31043	-0.763569	-0.0817262		-0.92907	-0.842365	-0.648423	-0.188128	1.48385	1.12414
																0.371709	-1.09722	-1.28725	0.372787	0.215346	1.42463		0.448963	-1.16239	-0.915655	1.4911	-0.58662	0.724598		-0.585047	-0.06285	-0.092036	0.489028	-1.16665	1.41756
																-0.288675	-0.288675	-0.288675	-0.288675	1.44338	-0.288675		0.657531	-0.422649	-0.422649	-0.422649	-0.422649	1.03307		-0.288675	-0.288675	-0.288675	-0.288675	1.44338	-0.288675
																0.0407138	0.177326	0.518641	-1.38148	1.5544	-0.909599		1.34574	0.849985	0.558198	-0.852659	-1.15302	-0.748248		-1.41215	0.947804	1.10208	-0.695352	-0.622611	0.680224
																-0.98795	0.375926	0.58152	-1.61083	1.04594	0.595395		-1.60954	0.637758	0.930449	-0.480767	-0.502985	1.02509		-1.17529	-0.524176	-0.650041	-0.189896	1.03258	1.50683
																0.448963	-1.16239	-0.915655	1.4911	-0.58662	0.724598		-1.77649	0.0448424	-0.543703	0.37094	0.745476	1.15894		-0.507388	0.877311	1.28494	-1.56857	-0.453028	0.366733
																-0.54227	1.35549	1.34092	-0.691224	-0.771606	-0.69131		-0.933569	0.761267	1.14214	-1.58615	0.171716	0.444599		1.68641	-0.317711	0.634788	-1.36542	-0.242654	-0.395409
																0.657531	-0.422649	-0.422649	-0.422649	-0.422649	1.03307		-0.453119	-0.321617	-0.0240427	-1.05332	0.945637	0.906465		-1.60954	0.637758	0.930449	-0.480767	-0.502985	1.02509
																-1.83336	-0.473589	0.0497443	0.86095	0.455312	0.940948		-1.37472	-0.134064	0.624517	-1.0817	0.77429	1.19168		-1.37472	-0.134064	0.624517	-1.0817	0.77429	1.19168
																-0.933569	0.761267	1.14214	-1.58615	0.171716	0.444599		-0.982058	-0.424368	-0.498669	-0.718425	1.16906	1.45446		-0.0505695	-1.38134	-0.92957	1.1277	1.06197	0.171805
																-0.453119	-0.321617	-0.0240427	-1.05332	0.945637	0.906465		0.846134	1.07284	0.66066	-1.23599	-1.27791	-0.0657376		-0.650605	0.961033	1.4876	-0.98809	-0.949847	0.13991
																-1.37472	-0.134064	0.624517	-1.0817	0.77429	1.19168		-1.34718	0.603618	0.671416	-1.32917	0.917465	0.483854		-1.09762	-0.512979	-1.09762	0.792973	1.03867	0.876567
																-1.21269	0.563407	0.906484	-1.46367	0.586922	0.619547		-2.00545	0.552829	0.48394	0.162556	-0.0238261	0.829952		-0.394556	1.12977	1.08686	-1.48182	-0.691033	0.350775
																-1.15893	1.1163	1.18019	-0.70453	-0.889893	0.456859		-1.2666	-0.277094	-0.42201	-0.558169	1.02212	1.50174		-1.04419	1.17128	1.28121	0.0396056	-0.317203	-1.1307
																-0.650605	0.961033	1.4876	-0.98809	-0.949847	0.13991		1.14732	0.317756	1.07677	-1.02798	-1.26496	-0.248894		-0.288675	-0.288675	-0.288675	-0.288675	1.44338	-0.288675
																-1.52349	-0.387427	-0.45756	0.159899	0.75756	1.45102		-1.10072	1.15409	0.653716	-1.1531	-0.499607	0.945623		-1.34718	0.603618	0.671416	-1.32917	0.917465	0.483854
																-1.59904	0.0771532	0.754743	0.387903	-0.662169	1.04141		-0.728351	-0.0196858	0.555486	-1.68179	0.819913	1.05443		-1.2666	-0.277094	-0.42201	-0.558169	1.02212	1.50174
																-0.791778	-1.05621	-0.784218	1.08415	0.264938	1.28311		-0.00413831	-0.0176921	-0.0772642	1.37251	-1.74677	0.473348		-0.743809	-1.1018	-0.903265	1.32363	0.44489	0.98035
																0.792028	0.944504	0.932627	-0.917567	-1.4761	-0.275489									0.592371	1.17258	1.00132	-1.28034	-0.794691	-0.691234
																-0.496323	1.37809	0.993245	-0.197929	-1.51369	-0.163392									-0.39108	1.22248	0.923291	-1.11173	-0.663743	0.020784
																-1.74888	-0.285481	0.178971	-0.236581	0.871947	1.22002									-1.10072	1.15409	0.653716	-1.1531	-0.499607	0.945623
																-0.368171	-1.16122	-0.398565	1.881	0.41737	-0.370415									-1.71206	0.0961021	0.0157298	-0.527501	1.0359	1.09183
																-0.39108	1.22248	0.923291	-1.11173	-0.663743	0.020784									-0.927087	-0.85024	-0.969005	1.43434	0.564541	0.747455
																-1.33851	1.07194	1.16098	-1.05368	0.00268274	0.156591									-0.00413831	-0.0176921	-0.0772642	1.37251	-1.74677	0.473348
[truncated: 6 more columns]

## Sheet: Supp Fig. 1
Panel C				Panel D					Panel E				Panel F				Panel G
	All patients	FFPE cohort		10mg Gired	30mg Gired	90-100mg Gired	100mg Gired + Palbo			Gired	Combo			NR	Resp		Baseline	C2D8
PD	38	15		-9.7583	-1.3827	23.5531	-16.9117		PD	32	6		Basal	0	0		Her2	Her2
SD	79	23		-34.219	-5.036	-25.4599	-16.9967		SD	51	28		Her2	2	1		LumA	LumA
PR	37	11			-2.9883	-0.928	-18.7957		PR	16	21		LumA	6	11		LumA	LumA
CR	6	1			9.9547	-4.3442	-32.8436		CR	0	6		LumB	12	23		LumB	LumB
					-3.5504	-11.8594	-15.101										LumB	LumB
NR	38	20			-3.748	-7.3114	-43.8528		NR	32	6						LumB	LumB
Resp	132	35			-6.4289	-12.9012			Resp	75	57						LumB	LumB
					-33.5903	6.7809											LumA	LumB
					-43.5453	8.7813											LumB	LumB
					-12.9702												Her2	Her2
					-17.2256												LumA	LumA
																	LumA	LumA
																	LumA	LumA
																	LumA	LumA
																	LumB	LumA
																	LumB	LumA
																	LumB	LumA
																	LumA	LumA
																	LumB	LumA
																	LumB	LumB
																	LumB	LumA
																	LumA	LumA
																	LumB	LumB
																	LumB	LumA
																	Her2	LumB
																	LumB	LumA
																	LumB	LumA
																	LumB	LumA

## Sheet: Supp Fig. 2
Panel D					Panel E								Panel F (ESR1)								Panel F (PIK3CA)
		NMD	Mutant				1 variant	2 variants	3 variants	4 variants	5+ variants				E380Q	S463P	L536X	Y537X	D538G				E542K	E545K/G	Q546K	H1047X
FFPE	ESR1-BL	42	13		FFPE	ESR1-BL	13	0	0	0	0		FFPE	ESR1-BL	2	1	0	4	6		FFPE	PIK3CA-BL	3	10	1	9
	ESR1-C2D8	20	8			ESR1-C2D8	11	0	0	0	0			ESR1-C2D8	2	0	0	2	4			PIK3CA-C2D8	1	4	0	5
	PIK3CA-BL	33	22			PIK3CA-BL	21	1	0	0	0		ddPCR	ESR1-BL	16	1	19	50	46		ddPCR	PIK3CA-BL	16	16	2	17
	PIK3CA-C2D8	18	10			PIK3CA-C2D8	10	0	0	0	0			ESR1-C1D15	4	0	3	4	5			PIK3CA-C1D15	3	5	0	4
ddPCR	ESR1-BL	98	71		ddPCR	ESR1-BL	34	24	5	3	4			ESR1-C2D1	6	0	5	9	5			PIK3CA-C2D1	11	13	1	10
	ESR1-C1D15	33	12			ESR1-C1D15	9	2	1	0	0			ESR1-EOT	4	0	11	11	7			PIK3CA-EOT	11	16	0	11
	ESR1-C2D1	134	22			ESR1-C2D1	19	3	0	0	0		F-ACT	ESR1-BL	4	0	7	20	17		F-ACT	PIK3CA-BL	8	6	1	5
	ESR1-EOT	72	22			ESR1-EOT	17	3	1	0	1			ESR1-EOT	1	0	6	7	3			PIK3CA-EOT	6	4	0	3
	PIK3CA-BL	121	48			PIK3CA-BL	45	3	0	0	0
	PIK3CA-C1D15	34	11			PIK3CA-C1D15	10	1	0	0	0
	PIK3CA-C2D1	124	32			PIK3CA-C2D1	29	3	0	0	0
	PIK3CA-EOT	62	32			PIK3CA-EOT	26	6	0	0	0
F-ACT	ESR1-BL	54	31		F-ACT	ESR1-BL	20	6	3	0	2
	ESR1-EOT	28	10			ESR1-EOT	6	2	1	0	1
	PIK3CA-BL	59	26			PIK3CA-BL	19	7	0	0	0
	PIK3CA-EOT	24	14			PIK3CA-EOT	7	5	1	1	0

## Sheet: Supp Fig. 3
Panel B (Prior CDK4/6i)				Panel B (Arm)				Panel B (ESR1 status)				Panel C				Panel D				Panel E
Prior CDK4/6i	PFS	Censor		Arm	PFS	Censor		ESR1 status	PFS	Censor			Gired	Combo			Gired	Combo			NMD	Mutant
No	1.73771	1		Gired	1.73771	1		NMD	5.31147	1		No	45	59		NMD	56	40		PD	23	14
No	5.31147	1		Gired	5.31147	1		NMD	16.6885	1		Yes	72	5		Mutant	52	18		SD	38	33
No	22.0984	1		Gired	0.032787	0		NMD	1.31147	1										PR	20	14
No	13.6066	1		Gired	22.0984	1		NMD	3.47541	1										CR	5	0
No	16.6885	1		Gired	13.6066	1		NMD	1.70492	1
No	5.34426	1		Gired	7.18033	1		NMD	27.4754	0										NR	23	14
No	1.70492	1		Gired	16.6885	1		NMD	16.4262	1										Resp	67	53
No	27.4754	0		Gired	5.34426	1		NMD	24.5902	1
No	16.4262	1		Gired	1.31147	1		NMD	1.67213	0
No	24.5902	1		Gired	3.47541	1		NMD	12.8197	1
No	21.9016	1		Gired	12.8852	0		NMD	15.541	1
No	19.1148	0		Gired	1.67213	0		NMD	7.57377	1
No	12.8852	0		Gired	18.2295	0		NMD	1.67213	1
No	12.8197	1		Gired	10.0984	1		NMD	1.77049	1
No	18.2295	0		Gired	18.3607	0		NMD	0.032787	0
No	10.0984	1		Gired	15.541	1		NMD	31.3771	0
No	18.3607	0		Gired	7.57377	1		NMD	1.90164	0
No	17.4098	0		Gired	1.67213	1		NMD	17.4098	0
No	3.57377	0		Gired	1.77049	1		NMD	3.57377	0
No	14.7541	1		Gired	1.73771	1		NMD	5.37705	0
No	0.032787	0		Gired	5.37705	1		NMD	12.6885	1
No	12.6885	1		Gired	0.032787	0		NMD	1.63934	1
No	1.77049	1		Gired	28.0984	0		NMD	13.7377	0
No	4.59016	1		Gired	1.80328	1		NMD	1.77049	1
No	13.5738	0		Gired	22.9508	1		NMD	4.59016	1
No	19.2131	0		Gired	3.73771	1		NMD	13.5738	0
No	8.98361	1		Gired	31.3771	0		NMD	7.83607	1
No	7.27869	1		Gired	4.95082	0		NMD	1.63934	1
No	1.63934	1		Gired	1.90164	0		NMD	0.032787	0
No	0.557377	1		Gired	17.4098	0		NMD	7.14754	1
No	5.11475	1		Gired	14.7541	1		NMD	19.2131	0
No	27.3443	1		Gired	0.032787	0		NMD	1.63934	1
No	30.1967	1		Gired	5.37705	0		NMD	0.557377	1
No	32.918	0		Gired	5.40984	1		NMD	5.11475	1
No	3.47541	1		Gired	1.67213	1		NMD	27.3443	1
No	16.3279	0		Gired	1.90164	0		NMD	32.918	0
No	24.7541	0		Gired	0.032787	0		NMD	3.47541	1
No	9.27869	1		Gired	14.2623	1		NMD	1.86885	1
No	3.5082	1		Gired	1.63934	1		NMD	16.3279	0
No	17.2459	1		Gired	16.5574	1		NMD	24.7541	0
No	10.918	1		Gired	13.7377	0		NMD	9.27869	1
No	7.57377	1		Gired	4.59016	1		NMD	3.5082	1
No	13.6066	1		Gired	13.5738	0		NMD	17.2459	1
No	7.40984	1		Gired	7.83607	1		NMD	7.40984	1
No	6.39344	1		Gired	1.63934	1		NMD	6.39344	1
No	27.5738	0		Gired	0.032787	0		NMD	1.70492	1
No	1.86885	1		Gired	7.14754	1		NMD	27.5738	0
No	1.90164	1		Gired	3.5082	1		NMD	1.86885	1
No	19.2459	0		Gired	19.2131	0		NMD	1.86885	1
No	16.4918	0		Gired	7.18033	0		NMD	1.90164	1
No	27.5082	0		Gired	3.47541	1		NMD	19.2459	0
No	27.5082	0		Gired	27.3443	1		NMD	27.5082	0
No	24.7869	0		Gired	3.47541	1		NMD	27.5082	0
No	7.2459	1		Gired	30.1967	1		NMD	24.7869	0
No	10.918	1		Gired	32.918	0		NMD	0.032787	0
No	1.63934	1		Gired	3.47541	1		NMD	1.90164	1
No	16.3934	0		Gired	1.86885	1		NMD	10.918	1
No	10.5246	0		Gired	16.3279	0		NMD	1.63934	1
No	9.31147	0		Gired	1.67213	1		NMD	9.31147	0
No	1.67213	1		Gired	10.918	1		NMD	24.6229	0
No	5.31147	1		Gired	7.40984	1		NMD	5.31147	1
No	19.1148	1		Gired	6.39344	1		NMD	1.63934	1
No	16.4262	0		Gired	1.70492	1		NMD	1.63934	1
No	7.27869	0		Gired	27.5738	0		NMD	3.18033	0
No	19.082	0		Gired	1.86885	1		NMD	27.4098	0
No	27.3443	0		Gired	1.86885	1		NMD	27.3443	0
No	19.4754	1		Gired	1.80328	1		NMD	19.4754	1
No	25.7705	0		Gired	1.90164	1		NMD	1.63934	1
No	26.6557	0		Gired	19.2459	0		NMD	3.54098	1
No	6.29508	1		Gired	16.4918	0		NMD	26.6557	0
No	23.9016	0		Gired	5.57377	1		NMD	6.29508	1
No	25.7705	0		Gired	0.032787	0		NMD	23.9016	0
No	5.60656	1		Gired	1.90164	1		NMD	5.60656	1
No	9.34426	1		Gired	7.2459	1		NMD	27.5738	0
No	27.5738	0		Gired	10.918	1		NMD	32.8525	0
No	32.8525	0		Gired	1.63934	1		NMD	11.082	0
No	12.9508	1		Gired	16.3934	0		NMD	9.27869	0
No	22.4262	0		Gired	1.31147	1		NMD	3.63934	1
No	15.5738	0		Gired	1.73771	1		NMD	0.655738	1
No	11.082	0		Gired	24.6229	0		NMD	8.98361	0
No	9.27869	0		Gired	1.67213	1		NMD	1.34426	1
No	3.63934	1		Gired	5.31147	1		NMD	12.918	1
No	0.655738	1		Gired	1.63934	1		NMD	5.5082	1
No	8.98361	0		Gired	19.1148	1		NMD	10.0328	1
No	16.5574	0		Gired	1.11475	1		NMD	2.52459	0
No	5.5082	1		Gired	16.4262	0		NMD	5.44262	1
No	13.8033	1		Gired	1.70492	1		NMD	24.9836	0
No	17.0164	1		Gired	1.67213	1		NMD	10.2295	1
No	10.0328	1		Gired	19.082	0		NMD	1.67213	1
No	24.5902	1		Gired	3.18033	0		NMD	1.70492	1
No	5.44262	1		Gired	27.4098	0		NMD	27.6066	0
No	12.7869	0		Gired	16.3607	1		NMD	33.082	0
No	24.9836	0		Gired	19.9344	0		NMD	1.63934	1
No	10.2295	1		Gired	19.2459	0		NMD	20.9508	1
No	33.4754	0		Gired	1.73771	1		NMD	5.44262	0
No	1.70492	1		Gired	1.63934	1		NMD	9.21312	0
No	18.1312	1		Gired	3.04918	1		Mutant	1.73771	1
No	27.6066	0		Gired	3.54098	1		Mutant	0.032787	0
No	33.082	0		Gired	35.2459	0		Mutant	22.0984	1
No	19.3443	0		Gired	1.44262	1		Mutant	13.6066	1
No	1.63934	1		Gired	5.60656	1		Mutant	7.18033	1
No	20.9508	1		Gired	11.4426	1		Mutant	5.34426	1
No	5.44262	0		Gired	9.34426	1		Mutant	21.9016	1
No	9.21312	0		Gired	27.5738	0		Mutant	19.1148	0
Yes	0.032787	0		Gired	16.5574	0		Mutant	12.8852	0
Yes	7.18033	1		Gired	1.34426	1		Mutant	5.37705	1
Yes	1.31147	1		Gired	12.918	1		Mutant	28.0984	0
Yes	3.47541	1		Gired	2.52459	0		Mutant	1.80328	1
Yes	1.67213	0		Gired	1.83607	1		Mutant	22.9508	1
Yes	15.541	1		Gired	5.57377	1		Mutant	3.73771	1
Yes	7.57377	1		Gired	10.2295	1		Mutant	4.95082	0
Yes	1.67213	1		Gired	1.67213	1		Mutant	5.40984	1
Yes	1.77049	1		Gired	7.21312	1		Mutant	1.67213	1
Yes	1.73771	1		Gired	10.8197	0		Mutant	1.90164	0
Yes	5.37705	1		Gired	1.70492	1		Mutant	14.2623	1
Yes	0.032787	0		Gired	33.082	0		Mutant	16.5574	1
Yes	28.0984	0		Gired	1.73771	1		Mutant	3.5082	1
Yes	1.80328	1		Combo	1.70492	1		Mutant	7.18033	0
Yes	22.9508	1		Combo	27.4754	0		Mutant	3.47541	1
Yes	3.73771	1		Combo	16.4262	1		Mutant	8.98361	1
Yes	31.3771	0		Combo	24.5902	1		Mutant	7.27869	1
Yes	4.95082	0		Combo	21.9016	1		Mutant	3.47541	1
Yes	1.90164	0		Combo	19.1148	0		Mutant	30.1967	1
Yes	5.37705	0		Combo	12.8197	1		Mutant	1.67213	1
Yes	5.40984	1		Combo	3.57377	0		Mutant	10.918	1
Yes	1.67213	1		Combo	12.6885	1		Mutant	7.57377	1
Yes	1.90164	0		Combo	1.77049	1		Mutant	13.6066	1
Yes	0.032787	0		Combo	8.98361	1		Mutant	1.80328	1
Yes	14.2623	1		Combo	7.27869	1		Mutant	16.4918	0
Yes	1.63934	1		Combo	1.63934	1		Mutant	5.57377	1
Yes	16.5574	1		Combo	0.557377	1		Mutant	7.2459	1
Yes	13.7377	0		Combo	5.11475	1		Mutant	16.3934	0
Yes	7.83607	1		Combo	24.7541	0		Mutant	1.31147	1
Yes	1.63934	1		Combo	9.27869	1		Mutant	1.73771	1
Yes	0.032787	0		Combo	3.5082	1		Mutant	1.67213	1
Yes	7.14754	1		Combo	17.2459	1		Mutant	19.1148	1
Yes	3.5082	1		Combo	7.57377	1		Mutant	1.11475	1
Yes	7.18033	0		Combo	13.6066	1		Mutant	16.4262	0
Yes	3.47541	1		Combo	27.5082	0		Mutant	1.70492	1
Yes	3.47541	1		Combo	27.5082	0		Mutant	1.67213	1
Yes	1.86885	1		Combo	24.7869	0		Mutant	9.04918	0
Yes	1.67213	1		Combo	10.5246	0		Mutant	7.27869	0
Yes	1.70492	1		Combo	9.31147	0		Mutant	19.082	0
Yes	1.86885	1		Combo	1.63934	1		Mutant	16.3607	1
Yes	1.80328	1		Combo	9.04918	0		Mutant	19.9344	0
Yes	5.57377	1		Combo	7.27869	0		Mutant	19.2459	0
Yes	0.032787	0		Combo	5.44262	0		Mutant	1.73771	1
Yes	1.90164	1		Combo	27.3443	0		Mutant	3.04918	1
Yes	1.31147	1		Combo	19.4754	1		Mutant	35.2459	0
Yes	1.73771	1		Combo	25.7705	0		Mutant	25.7705	0
Yes	24.6229	0		Combo	26.6557	0		Mutant	25.7705	0
Yes	1.63934	1		Combo	6.29508	1		Mutant	1.44262	1
Yes	1.11475	1		Combo	23.9016	0		Mutant	11.4426	1
Yes	1.70492	1		Combo	25.7705	0		Mutant	9.34426	1
Yes	1.67213	1		Combo	32.8525	0		Mutant	12.9508	1
Yes	1.63934	1		Combo	12.9508	1		Mutant	22.4262	0
Yes	9.04918	0		Combo	22.4262	0		Mutant	9.21312	0
Yes	5.44262	0		Combo	15.5738	0		Mutant	13.8033	1
Yes	3.18033	0		Combo	11.082	0		Mutant	17.0164	1
Yes	27.4098	0		Combo	10.9508	0		Mutant	1.83607	1
Yes	16.3607	1		Combo	9.27869	0		Mutant	5.57377	1
Yes	19.9344	0		Combo	9.21312	0		Mutant	12.7869	0
Yes	19.2459	0		Combo	3.63934	1		Mutant	7.21312	1
Yes	1.73771	1		Combo	0.655738	1		Mutant	18.1312	1
Yes	1.63934	1		Combo	8.98361	0		Mutant	19.3443	0
Yes	3.04918	1		Combo	5.5082	1		Mutant	1.73771	1
Yes	3.54098	1		Combo	13.8033	1
Yes	35.2459	0		Combo	17.0164	1
Yes	1.44262	1		Combo	10.0328	1
Yes	11.4426	1		Combo	24.5902	1
Yes	10.9508	0		Combo	5.44262	1
Yes	9.21312	0		Combo	12.7869	0
Yes	1.34426	1		Combo	24.9836	0
Yes	12.918	1		Combo	33.4754	0
Yes	2.52459	0		Combo	18.1312	1
Yes	1.83607	1		Combo	27.6066	0
Yes	5.57377	1		Combo	19.3443	0
Yes	1.67213	1		Combo	1.63934	1
Yes	7.21312	1		Combo	20.9508	1
Yes	10.8197	0		Combo	5.44262	0
Yes	1.73771	1		Combo	9.21312	0

## Sheet: Supp Fig. 4
Panel A (Ki67)							Panel A (ER H-score)							Panel A (PR H-score)							Panel A (ER activity)							Panel B (MKI67)			Panel B (ESR1)			Panel B (PGR)			Panel D				Panel E					Panel F (Ki67 % Positivity)			Panel F (ER H-score)
NR Baseline	NR C2D8	Gired-Resp Baseline	Gired-Resp C2D8	Combo-Resp Baseline	Combo-Resp C2D8		NR Baseline	NR C2D8	Gired-Resp Baseline	Gired-Resp C2D8	Combo-Resp Baseline	Combo-Resp C2D8		NR Baseline	NR C2D8	Gired-Resp Baseline	Gired-Resp C2D8	Combo-Resp Baseline	Combo-Resp C2D8		NR Baseline	NR C2D8	Gired-Resp Baseline	Gired-Resp C2D8	Combo-Resp Baseline	Combo-Resp C2D8		NR	Resp		NR	Resp		NR	Resp		Response	Change in induced	Change in repressed		ESR1 status	Arm	Baseline ER score	C2D8 ER score		Gired	Combo		Gired
36.1896	26.4313	34.796	0.577	18.3832	1.3865		130	180	205	140	180	25		170	240	110	70	1	0		0.0968973	0.306957	-0.0873164	-0.290497	-0.560444	-0.437552		1.15757	1.21759		0.251732	-0.040237		-1.1357	-1.27797		NR Combo	0.0487583	0.0791894		NMD	Combo	-0.638969	-0.59021		28.6236	32.6788		195
7.7348	6.3521	10.6867	6.9387	21.9496	3.1539		265	170	265	130	115	15		0	0	55	50	0	0		-0.419158	-0.470491	-0.302092	-0.419481	-0.800516	-0.640123		1.40394	0.263329		-0.117622	0.906877		-0.225995	0.864664		NR Gired	0.21006	0.0824259		Mutant	Gired	0.0968973	0.306957		38.3286	25.6628		300
47.738	42.702	6.7212	0.2923	34.7561	1.9125		155	17	205	110	265	180		0	0	210	40	70	30		-0.302065	-0.466068	0.290292	-0.293245	0.309449	-0.11751		0.437439	-2.31843		0.56966	-0.079761		-1.09672	0.43554		NR Gired	-0.0513331	0.121301		NMD	Gired	-0.419158	-0.470491		1.4588	30.1961		245
17.9621	14.9738	42.6007	9.0104	15.9456	0.8446		240	140	260	155	300	130		0	0	260	25	17	0		-0.419836	-0.480304	0.527377	-0.119179	-0.128935	-0.498175		0.731345	-0.600286		-0.798437	0.187397		-1.6126	0.0940438		NR Gired	-0.164003	-0.0202286		NMD	Gired	-0.302065	-0.466068		6.8493	14.1847		260
45.6433	55.598	45.6767	2.1314	46.0273	2.1745		240	70	265	130	250	40		2	0	195	0	190	1		-0.765237	-0.742258	0.127457	-0.671535	0.777578	-0.147283		0.848405	1.50853		-2.82183	1.49695		-1.61473	-1.63538		NR Gired	-0.0604673	0.043898		NMD	Gired	-0.419836	-0.480304		52.4175	34.7081		280
29.3844	25.834	16.9516	3.9814				80	10	255	175				1	0	5	1				-0.548012	-0.592907	-0.23785	-0.500943				-0.0723514	0.36054		-0.748099	0.820209		-1.35439	0.634629		NR Gired	0.0229797	-0.0338715		NMD	Gired	-0.765237	-0.742258		19.5042	14.15		265
27.8926	51.4457	37.3832	20.1576				150	140	265	185				0	0	20	10				-0.475626	-0.77264	-0.0731856	0.0299059				-0.457572	0.871999		0.595439	1.46025		0.715553	-1.30111		NR Gired	-0.0448959	0.0552166		NMD	Gired	-0.548012	-0.592907		26.6583	20.6957		277
41.4343	15.9744	19.8872	8.0278				260	135	265	175				155	1	85	140				0.0533549	-0.572169	-0.466269	-0.631996				1.09797	0.53727		0.464141	1.36244		-1.20951	-0.0456267		NR Gired	-0.297014	-0.0335916		NMD	Gired	-0.475626	-0.77264		34.796	84.2424		205
32.6459	31.7179	25.2621	17.9507				2	1	265	25				0	0	250	45				-0.708015	-0.592073	-0.00257558	-0.654014				-1.85488	-0.839476		0.739082	0.00667226		-0.724845	0.327268		NR Gired	-0.625524	0.0548297		Mutant	Gired	0.0533549	-0.572169		6.7212	3.3189		205
13.9648	9.6206	14.7277	1.8265				150	15	260	135				4	0	185	3				-0.707707	-0.678771	0.532687	-0.326792				0.662769	-0.887851		-0.239071	0.471935		0.476099	-0.532612		NR Gired	0.115942	0.156302		NMD	Gired	-0.708015	-0.592073		10.6867	34.512		265
		5.7594	12.5403						270	145						70	50						-0.259277	-0.680627				0.989261	-1.52047		-1.01385	0.299518		-1.06485	0.366399		NR Gired	0.0289357	0.182667		NMD	Gired	-0.707707	-0.678771		5.7594	18.3986		270
		17.8854	26.6667						265	100						1	1						-0.659207	-0.676121				-0.0594751	0.0144421		0.00979306	0.737978		-1.04549	0.0377832		Resp Gired	-0.20318	0.334039		NMD	Gired	-0.0873164	-0.290497		19.8872	18.3832		265
																												1.06213	1.43257		0.648285	0.215655		0.164068	0.844544		Resp Gired	-0.117389	0.13116		NMD	Gired	-0.302092	-0.419481		25.2621	21.9496		265
																												0.229907	0.636317		-2.87163	0.675737		-1.7068	0.68984		Resp Gired	-0.583537	0.0440316		Mutant	Gired	0.290292	-0.293245		14.7277	34.7561		260
																												-0.74025	0.47381		-0.472955	0.157986		-1.14092	-1.56427		Resp Gired	-0.646556	0.299761		Mutant	Gired	0.527377	-0.119179		17.8854	46.0273		265
																												0.220839	1.68548		0.990019	1.10197		-1.2291	1.07641		Resp Gired	-0.798991	0.228333		Mutant	Gired	0.127457	-0.671535		42.6007	15.9456		260
																												1.30269	1.20722		0.636993	0.692548		-1.51927	0.792045		Resp Gired	-0.263093	0.0204067		NMD	Gired	-0.23785	-0.500943		45.6767			265
																												2.01277	0.730385		0.624776	0.211668		0.158919	-0.578556		Resp Gired	0.103091	0.235561		Mutant	Gired	-0.0731856	0.0299059		37.3832			265
																												0.449007	0.0364755		-1.79958	1.26692		-1.57114	-0.796126		Resp Gired	-0.165727	0.120708		NMD	Gired	-0.466269	-0.631996		16.9516			255
																																					Resp Gired	-0.651439	0.390027		Mutant	Gired	-0.00257558	-0.654014
																																					Resp Gired	-0.859479	0.227324		Mutant	Gired	0.532687	-0.326792
																																					Resp Gired	-0.42135	0.046173		Mutant	Gired	-0.259277	-0.680627
																																					Resp Gired	-0.0169143	0.0171895		NMD	Gired	-0.659207	-0.676121
																																					Resp Combo	0.122891	0.0736036		NMD	Combo	-0.560444	-0.437552
																																					Resp Combo	0.160393	0.00436407		NMD	Combo	-0.800516	-0.640123
																																					Resp Combo	-0.42696	0.0504552		NMD	Combo	0.309449	-0.11751
																																					Resp Combo	-0.36924	0.287374		NMD	Combo	-0.128935	-0.498175
																																					Resp Combo	-0.924861	0.341701		NMD	Combo	0.777578	-0.147283
[truncated: 21 more columns]

## Sheet: Supp Fig. 5
HALLMARK				REACTOME				KEGG				WP
Geneset	NES	P-value		Geneset	NES	P-value		Geneset	NES	P-value		Geneset	NES	P-value
Kras signaling up	2.71779	2.62615e-19		Tcr signaling	2.57392	4.10003e-13		Chemokine signaling pathway	2.12605	5.9973e-09		Chemokine signaling pathway	2.10878	9.89021e-08
Il6 jak stat3 signaling	2.469	4.48658e-10		Signaling by the b cell receptor bcr	2.38433	3.98071e-10		T cell receptor signaling pathway	2.05027	2.51126e-06		Type ii interferon signaling ifng	2.1085	4.1264e-05
Il2 stat5 signaling	2.40559	5.96053e-14		Platelet activation signaling and aggregation	2.34865	4.75324e-14		Toll like receptor signaling pathway	1.99448	8.4664e-06		Tcell antigen receptor tcr signaling pathway	2.09555	3.78521e-06
Reactive oxygen species pathway	1.95997	0.000158267		Signaling by interleukins	2.34296	7.90622e-20		B cell receptor signaling pathway	1.96317	2.92972e-05		Focal adhesionpi3kaktmtorsignaling pathway	2.02867	1.88722e-09
Mtorc1 signaling	1.91447	2.92923e-07		Interleukin 10 signaling	2.31377	2.13125e-07		Jak stat signaling pathway	1.85942	6.54179e-05		B cell receptor signaling pathway	2.0274	3.72298e-06
Tnfa signaling via nfkb	1.7778	1.08829e-05		Pd 1 signaling	2.30266	1.63577e-06		Nod like receptor signaling pathway	1.79115	0.00104957		Overview of interferonsmediated signaling pat	2.00455	0.000307917
Tgf beta signaling	1.68979	0.00334189		Tnfr2 non canonical nf kb pathway	2.29312	9.3089e-09		Epithelial cell signaling in helicobacter pyl	1.70107	0.00314642		Tolllike receptor signaling pathway	1.93663	3.62355e-05
Estrogen response late	-2.29987	3.36771e-12		Interferon gamma signaling	2.273	4.6583e-08		Ppar signaling pathway	1.68691	0.00394997		Netrinunc5b signaling pathway	1.86737	0.000681443
Estrogen response early	-2.71155	3.98925e-20		Interleukin 4 and interleukin 13 signaling	2.1739	1.86409e-07		Fc epsilon ri signaling pathway	1.65859	0.00441071		Pi3kakt signaling pathway	1.82754	5.37472e-07
				Interleukin 3 interleukin 5 and gm csf signal	2.16129	1.13294e-05						Hippomerlin signaling dysregulation	1.8261	0.000194496
				Interleukin 2 family signaling	2.14131	9.25789e-06						Regulation of tolllike receptor signaling pat	1.82528	6.76168e-05
				Fc epsilon receptor fceri signaling	2.12864	1.60461e-07						Ras signaling	1.8093	1.87706e-05
				Cytokine signaling in immune system	2.1178	2.64503e-21						Vegfavegfr2 signaling pathway	1.76477	3.4633e-08
				Downstream signaling events of b cell recepto	2.06974	6.85198e-06						Nanoparticlemediated activation of receptor s	1.71943	0.00778656
				Endosomal vacuolar pathway	1.99103	0.000400892						Ppar signaling pathway	1.68773	0.00338186
				Regulation of signaling by cbl	1.73176	0.00732682						Il3 signaling pathway	1.64766	0.00848838
				Cd28 dependent vav1 pathway	1.72738	0.00896909						Pathways regulating hippo signaling	1.63204	0.00299926
				Signaling by pdgf	1.72048	0.00440721						Regulatory circuits of the stat3 signaling pa	1.59019	0.0064993
				Mapk family signaling cascades	1.70617	1.96136e-05						Atm signaling pathway	-1.6162	0.00639167
				Gene and protein expression by jak stat signa	1.69925	0.00499232
				Beta catenin independent wnt signaling	1.66824	0.000662293
				Flt3 signaling	1.64196	9.25067e-05
				Nucleotide binding domain leucine rich repeat	1.62293	0.00672364
				Signaling by scf kit	1.60337	0.00732603
				Signaling by receptor tyrosine kinases	1.53634	3.69686e-05
				Signaling by nuclear receptors	-1.49428	0.00100589
				Nuclear receptor transcription pathway	-1.60308	0.00999095
				Apex1 independent resolution of ap sites via	-1.67943	0.00834877
				Esr mediated signaling	-1.76961	9.12921e-06
				Fanconi anemia pathway	-1.94633	0.000284851

## Sheet: Supp Fig. 6
Panel C (MCF7)				Panel C (T47D)
Geneset	NES	P-value		Geneset	NES	P-value
Apical junction	2.09985	4.07113e-09		Androgen response	2.18522	1.32179e-08
Myogenesis	1.98106	1.24376e-06		Tnfa signaling via nfkb	2.11177	2.72448e-09
P53 pathway	1.89692	3.99609e-07		Tgf beta signaling	2.11031	3.47985e-06
Heme metabolism	1.77409	3.79208e-05		P53 pathway	2.07522	1.57165e-09
Androgen response	1.74448	0.000596103		Hypoxia	2.04845	6.54994e-09
Xenobiotic metabolism	1.73551	0.00014272		Cholesterol homeostasis	1.98586	9.61417e-06
Coagulation	1.72977	0.00101952		Il2 stat5 signaling	1.93388	9.53944e-07
Uv response dn	1.65848	0.00105171		Apical junction	1.91525	1.36898e-06
Cholesterol homeostasis	1.61959	0.00595207		Epithelial mesenchymal transition	1.90166	2.13773e-06
Oxidative phosphorylation	-1.81311	1.25408e-06		Interferon gamma response	1.84907	4.73257e-06
Spermatogenesis	-1.84063	0.000211549		Apoptosis	1.81169	2.71047e-05
Unfolded protein response	-1.85905	6.5321e-05		Heme metabolism	1.81158	1.10694e-05
Dna repair	-1.90337	1.83274e-06		Notch signaling	1.81157	0.00327089
Myc targets v2	-2.22211	2.62479e-07		Kras signaling up	1.80284	4.92419e-05
Estrogen response early	-2.32886	1.53274e-14		Pi3k akt mtor signaling	1.66281	0.000990088
Interferon gamma response	-2.37673	9.96896e-14		Reactive oxygen species pathway	1.65879	0.00640734
Estrogen response late	-2.48545	4.09753e-17		E2f targets	-1.94028	1.97163e-07
Interferon alpha response	-2.62696	1.82913e-14		Estrogen response late	-2.49921	2.21182e-16
Myc targets v1	-2.86553	1.65156e-30		Estrogen response early	-2.60623	3.74482e-19
G2m checkpoint	-2.87992	1.07146e-31
E2f targets	-3.13228	4.70159e-44

[truncated: 4 more sheets: Supp Fig. 7, Supp Fig. 8, Supp Fig 9, Supp Fig 10]
